# Supplementary material for: Potential of the Liquid Fermentation of Fishery Waste by Paenibacillus elgii for Metalloprotease Production
Source: Polymers (Basel). 2022 Jul 5;14(13):2741. doi: 10.3390/polym14132741 (PMC9268979; doi:10.3390/polym14132741)
Supplement: Supplementary file 1 [file polymers-14-02741-s001.zip]

Archive with 1 entries (1 files):
- polymers-1743294-supplementary.pdf
